# Supplementary material for: Effect of spdC gene expression on virulence and antibiotic resistance in clinical Staphylococcus aureus isolates
Source: Int Microbiol. 2022 May 24;25(3):649–59. doi: 10.1007/s10123-022-00249-6 (PMC9307553; doi:10.1007/s10123-022-00249-6)
Supplement: Supplementary file 1 — Supplementary file1 (XLSX 22 KB) [file 10123_2022_249_MOESM1_ESM.xlsx]

## Sheet: Sheet1
Supplementary Table 1 The source and antimicrobial susceptibility pattern of tested isolates
Isolate number	Hospital	Cefoxitin	Linezolid	Erythromycin	Ciprofloxacin	Sulfamethoxazole- Trimethoprim	Tetracyclin	Penicillin	Gentamicin	Clindamycin	Chloramphinicol	Vancomycin (MIC µg/mL)
1	H1	R	S	S	s	S	R	R	R	S	R	I (4)
2	H1	R	S	R	S	S	S	R	R	S	S	I (4)
3	H1	R	S	S	S	S	R	R	R	S	R	S (2)
4	H1	R	S	S	S	S	R	R	R	S	S	S (1)
5	H1	R	S	S	S	S	R	R	R	S	S	I (8)
6	H1	R	S	R	S	S	R	R	R	R	R	S (1)
7	H2	S	S	R	S	S	R	R	S	S	S	S (1)
8	H1	R	S	S	S	S	R	R	R	S	R	R (> 64)
9	H1	R	S	S	S	S	S	R	S	S	S	S (1)
10	H1	R	S	R	R	S	R	R	S	R	R	S (1)
11	H1	S	S	S	S	R	R	R	R	S	R	R (16)
12	H1	S	S	S	S	S	R	R	R	S	R	R (> 64)
13	H1	R	S	S	S	I	R	R	S	S	R	S (2)
14	H1	R	S	S	R	S	R	R	R	S	R	S (1)
15	H1	R	S	R	R	S	R	R	R	R	R	R (> 64)
16	H1	R	S	R	R	S	R	R	S	R	R	R (> 64)
17	H1	R	S	S	S	S	S	R	S	S	R	I (4)
18	H1	R	S	R	S	S	R	R	R	R	S	R (> 64)
19	H1	S	S	R	R	R	R	R	R	S	R	R (> 64)
20	H1	R	S	S	S	S	R	S	S	S	S	S (<0.5)
21	H2	S	S	S	S	S	R	S	S	R	S	I (4)
22	H2	R	S	S	S	S	S	R	R	S	S	S (1)
23	H2	s	R	R	S	S	R	R	R	R	S	S (1)
24	H2	S	S	S	S	S	R	S	S	R	S	S (1)
25	H2	s	S	R	R	R	R	R	R	R	S	S (2)
26	H2	R	S	R	S	R	R	R	R	R	S	S (2)
27	H2	S	S	S	S	S	S	S	S	S	S	I (4)
28	H2	S	S	I	R	S	R	R	S	R	S	S (1)
29	H2	S	S	S	R	S	S	S	S	R	R	S (<0.5)
30	H2	S	S	R	S	I	R	R	R	R	R	R (> 64)
31	H2	S	S	R	R	S	R	R	R	R	S	S (1)
32	H2	S	S	R	R	S	R	R	S	R	S	S (1)
33	H2	R	S	R	S	S	R	R	S	R	R	S (2)
34	H2	S	S	R	S	S	S	S	R	R	S	S (2)
35	H2	S	S	S	S	S	S	S	S	S	S	S (2)
36	H2	S	R	S	S	S	R	R	R	R	R	I (4)
37	H2	S	S	R	S	R	R	R	S	R	S	R (> 64)
38	H2	R	R	R	R	R	R	R	S	R	S	S (<0.5)
39	H2	R	R	R	R	S	R	R	S	R	S	I (4)
40	H2	S	R	R	S	S	S	R	R	R	S	S (2)
41	H2	S	S	R	I	S	R	R	S	I	S	S (2)
42	H2	R	S	R	S	R	R	R	S	R	R	R (16)
43	H2	R	S	I	R	S	R	R	R	S	S	S (1)
44	H2	S	S	S	S	S	S	R	S	S	S	S (1)
45	H2	S	R	S	R	R	R	R	S	S	S	R (> 64)
46	H2	S	S	S	S	S	R	R	S	R	S	I (4)
47	H2	S	S	S	S	R	R	S	S	S	I	S (2)
48	H1	R	S	S	S	S	R	R	R	S	R	R (16)
49	H2	S	s	I	S	S	S	R	S	R	S	S (<0.5)
50	H2	S	R	R	R	R	R	R	R	S	R	I (8)
51	H2	S	S	S	S	I	S	R	R	R	R	S (<0.5)
52	H2	S	S	R	S	R	S	R	R	S	S	S (2)
53	H2	S	S	S	S	S	S	R	S	S	S	S (2)
54	H2	S	S	S	S	S	S	R	S	S	R	S (<0.5)
55	H2	S	S	S	S	S	S	R	S	S	S	S (2)
56	H2	S	S	S	S	S	R	R	S	S	R	R (16)
57	H2	S	S	R	S	R	R	R	R	R	R	R (16)
58	H1	R	S	R	S	S	R	R	R	R	R	R (> 64)
59	H1	R	S	S	R	S	S	R	R	S	R	R (> 64)
60	H2	R	S	R	S	R	R	R	S	R	S	S (<0.5)
61	H2	S	S	R	R	R	S	R	S	R	S	S (2)
62	H2	S	S	S	S	R	R	S	S	R	S	S (2)
63	H1	R	S	S	S	S	S	R	R	S	R	I (8)
64	H1	R	S	R	S	S	S	R	R	R	R	R (> 64)
65	H2	S	S	S	S	S	I	S	S	S	S	S (<0.5)
66	H2	S	S	S	I	S	S	R	R	S	S	S (<0.5)
67	H2	R	S	S	S	S	S	S	S	R	S	S (2)
68	H2	S	S	S	S	S	R	R	I	S	R	I (4)
69	H2	R	S	R	R	R	S	S	R	R	S	S (2)
70	H2	R	S	I	R	R	S	R	R	R	R	S (2)
71	H2	R	S	R	R	R	R	S	S	R	R	S (2)
72	H2	S	S	S	S	S	R	R	R	S	S	S (<0.5)
73	H2	S	S	R	S	R	S	S	S	S	S	S (<0.5)
74	H1	R	S	R	R	S	R	R	R	R	R	R (> 64)
75	H1	S	S	R	S	S	S	R	R	R	R	R (> 64)
76	H1	S	S	S	S	S	R	R	R	S	R	R (> 64)
77	H1	R	S	R	R	S	S	R	R	S	S	R (16)
78	H1	R	S	S	S	R	S	R	S	S	S	R (16)
79	H1	R	S	R	S	S	I	R	R	S	R	R (> 64)
80	H1	R	S	R	S	S	R	R	R	R	R	R (64)
81	H2	S	S	S	R	S	R	R	R	S	S	S (1)
82	H2	R	S	S	S	S	R	R	R	S	S	S (1)
83	H1	R	S	S	S	S	S	R	R	S	S	S (2)
84	H2	R	R	R	R	R	R	R	R	S	S	R (> 64)
85	H2	R	S	R	R	R	R	R	R	R	R	R (16)
86	H2	R	S	S	S	S	R	R	R	S	S	I (8)
87	H2	S	S	S	S	R	R	S	R	S	S	R (64)
88	H2	R	S	R	R	R	R	R	R	R	R	R (64)
89	H2	S	S	R	S	R	R	R	S	R	R	S (2)
90	H2	R	S	S	S	R	R	R	R	S	S	I (4)
91	H2	R	S	S	S	S	R	R	R	S	S	S (2)
92	H2	S	S	R	S	S	R	R	S	R	R	I (4)
93	H2	S	R	S	S	S	R	R	S	R	R	R (64)
94	H2	S	S	S	S	S	S	S	R	S	S	I (4)
95	H2	R	S	R	S	S	S	S	R	R	S	S (1)
96	H2	S	S	R	S	S	R	R	S	S	S	R (> 64)
97	H2	R	S	R	S	S	S	S	R	R	S	I (4)
98	H2	R	S	R	I	R	R	R	S	R	R	S (1)
99	H2	S	S	R	S	S	R	R	S	R	R	S (1)
100	H2	S	S	S	S	R	S	S	R	S	S	R (> 64)
S. aureus ATCC 25923		S	S	S	S	S	S	S	S	S	S	S (<0.5)
H1: Ain shams specialized hospital
H2: El Demerdash hospital
