# Supplementary material for: Effect of spdC gene expression on virulence and antibiotic resistance in clinical Staphylococcus aureus isolates
Source: Int Microbiol. 2022 May 24;25(3):649–59. doi: 10.1007/s10123-022-00249-6 (PMC9307553; doi:10.1007/s10123-022-00249-6)
Supplement: Supplementary file 3 — Supplementary file3 (XLSX 14 KB) [file 10123_2022_249_MOESM3_ESM.xlsx]

## Sheet: Sheet1
Supplementary Table 3 Arbitrary score of each virulence factor level in tested isolates
Isolate no	Virulence score
	Protease	Hemolysin	Biofilm	Total
1	2	3	1	6
2	2	3	2	7
3	1	3	2	6
4	2	2	1	5
5	1	0	2	3
6	3	3	1	7
7	0	1	1	2
8	2	2	1	5
9	2	2	1	5
10	0	2	1	3
11	3	2	1	6
12	2	3	1	6
13	2	3	3	8
14	3	3	1	7
15	2	0	1	3
16	2	2	2	6
17	2	0	1	3
18	2	2	2	6
19	2	2	1	5
20	2	2	1	5
21	0	0	1	1
22	1	2	2	5
23	0	0	1	1
24	2	2	1	5
25	2	2	3	7
26	0	3	1	4
27	2	2	2	6
28	2	3	1	6
29	3	2	1	6
30	0	0	1	1
31	0	1	1	2
32	2	2	1	5
33	0	0	1	1
34	0	0	1	1
35	3	2	2	7
36	0	0	1	1
37	0	0	1	1
38	3	2	2	7
39	3	2	2	7
40	2	0	2	4
41	3	1	1	5
42	2	2	1	5
43	0	1	1	2
44	2	2	1	5
45	2	0	1	3
46	1	2	2	5
47	2	0	1	3
48	2	2	2	6
49	2	2	1	5
50	2	2	2	6
51	0	1	3	4
52	3	2	2	7
53	2	2	2	6
54	2	2	1	5
55	0	0	2	2
56	1	3	2	6
57	0	3	2	5
58	2	0	1	3
59	2	0	1	3
60	3	2	1	6
61	3	3	1	7
62	2	2	1	5
63	0	2	1	3
64	0	0	2	2
65	3	3	2	8
66	2	3	1	6
67	2	3	1	6
68	3	2	2	7
69	2	3	1	6
70	3	3	2	8
71	2	3	0	5
72	0	2	2	4
73	0	1	1	2
74	2	1	1	4
75	0	2	1	3
76	2	2	1	5
77	1	3	0	4
78	3	3	2	8
79	3	3	1	7
80	0	1	1	2
81	3	3	1	7
82	1	0	2	3
83	1	1	0	2
84	0	1	2	3
85	0	2	1	3
86	1	2	1	4
87	0	2	1	3
88	0	2	2	4
89	0	2	1	3
90	2	2	2	6
91	2	3	1	6
92	2	3	1	6
93	0	0	0	0
94	2	3	1	6
95	2	3	1	6
96	1	0	1	2
97	1	1	1	3
98	2	2	2	6
99	0	2	2	4
100	0	0	1	1
S. aureus ATCC 25923	2	2	3	7
